# Supplementary material for: Myopericarditis in a Male Adolescent Following the Second Shot of COVID-19 Pfizer m-RNA Vaccine: Typical Example and Analysis of 110 Single Case Reports
Source: Pediatr Rep. 2022 Sep 26;14(4):401–9. doi: 10.3390/pediatric14040048 (PMC9589994; doi:10.3390/pediatric14040048)
Supplement: Supplementary file 1 [file pediatrrep-14-00048-s001.zip]

Archive with 1 entries (1 files):
- pediatrrep-1879504-supplementary.pdf
